# Supplementary material for: Effect of voluntary exercise upon the metabolic syndrome and gut microbiome composition in mice
Source: Physiol Rep. 2021 Nov 9;9(21):e15068. doi: 10.14814/phy2.15068 (PMC8578881; doi:10.14814/phy2.15068)
Supplement: Supplementary file 1 — Table S1 [file PHY2-9-e15068-s001.xlsx]

## Sheet: Sheet1
Supplemental Table 1
Gene	Forward primer	Reverse primer
Acc1	CTGAAGCAGATCCGCAGCTT	GGTGAGATGTGCTGGGTCATG
Acox1	GCCCAACTGTGACTTCCAT	GGCATGTAACCCGTAGCACT
Acta2	CTGACAGAGGCACCACTGAA	CATCTCCAGAGTCCAGCACA
Atg3	ATTCTTCCCCTGTAGCCCAT	GAAGTGGCCGAGTACCTGAC
Atg5	ACAGCTTCTGGATGAAAGGC	TGGGACTGCAGAATGACAGA
Atgl	GTTGAAGGAGGGATGCAGAG	GCCACTCACATCTACGGAGC
Col1a1	AAGAGGCGAGAGAGGTTTCC	AGAACCATCAGCACCTTTGG
Cyp8b1	GGTACGCTTCCTCTATCGCC	GAGGGATGGCGTCTTATGGG
Fasn	TGCTCCCAGCTGCAGGC	GCCCGGTAGCTCTGGGTGTA
Hsl	CCTGTCTCGTTGCGTTTGTA	ACGCTACACAAAGGCTGCTT
Il18	TCCTTGAAGTTGACGCAAGA	CTTCTGCAACCTCCAGCATC
Il1b	GACGGCACACCCACCCT	AAACCGTTTTTCCATCTTCTTT
Il6	AGTCCGGAGAGGAGACTTCA	TTGCCATTGCACAACTCTTT
Insig2	CTGTGGGAGGGGAGTAGGTC	GGACCTACCAGAAATCCTGAGC
Lxra	AGGAGTGTCGACTTCGCAAA	CTCTTCTTGCCGCTTCAGTTT
Map1lcb3	AATCACTGGGATCTTGGTGG	AGTCAGATCGTCTGGCTCG
Mcp1	CAGCCAGATGCAGTTAACGC	GCTGCTGGTGATCCTCTTG
mtCo1	ACTATACTACTAACAGACCG	GGTTCTTTTTTTCCGGAGTA
mtCo3	GCAGGATTCTTCTGAGCGTTCT	GTCAGCAGCCTCCTAGATCATGT
mtNd4	GCCTGATTACTGCCACTAATA	GGTTCCCTCATCGGGTAATAA
Park2	ATCGACCTCCACTGGGAAG	GCGTAGGTCCTTCTCGACC
Park7	AACACACCCACTGGCTAAGG	GTGCCTCCACAATGGCTAGT
Pgc1a	TGAGGACCGCTAGCAAGTTT	TGAAGTGGTGTAGCGACCAA
Pink1	GGATGTCGTCCTGAAGGGAG	GCTTCGCTGGAGGAACCTG
Plormt	CTCATCTCAGGTGTGCCCTC	TCTGCAGCTCAAGAAGGAGC
Ppara	CCTGAACATCGAGTGTCGAATAT	GGTCTTCTTCTGAATCTTGCAGCT
Qsox1	CTCTCAGGTGCTCTGAGTGAGG	TACATCTAGGCAGTGGCTCC
Scd1	TGGGTTGGCTGCTTGTG	GCGTGGGCAGGATGAAG
Sqstm1	TTTCTGGGGTAGTGGGTGTC	CTGAAGAATGTGGGGGAGAG
Tnfa	CACAAGATGCTGGGACAGTGA	TCCTTGATGGTGGTGCATGA
Ucp1	GGAAAGGGACGACCCCTAATC	CCGGCAACAAGAGCTGACA
